# Supplementary material for: Bio-Fabrication of Euryale ferox (Makhana) Leaf Silver Nanoparticles and Their Antibacterial, Antioxidant and Cytotoxic Potential
Source: Plants (Basel). 2022 Oct 19;11(20):2766. doi: 10.3390/plants11202766 (PMC9612292; doi:10.3390/plants11202766)
Supplement: Supplementary file 1 [file plants-11-02766-s001.zip]

Archive with 1 entries (1 files):
- plants-1962246-supplementary.pdf
